# Supplementary material for: Humic Acid Recovery from Leachate Nanofiltration Concentrate Using Halloysite Nanotube-Coated Tubular Ceramic Ultrafiltration Membrane
Source: Membranes (Basel). 2026 Jul 10;16(7):236. doi: 10.3390/membranes16070236 (PMC13413851; doi:10.3390/membranes16070236)
Supplement: Supplementary file 1 [file membranes-16-00236-s001.zip]

Archive with 1 entries (1 files):
- membranes-4393619-supplementary.pdf
